# Supplementary material for: Tympanoplasty and adenoidectomy in children: Comparison of simultaneous and sequential approaches
Source: PLoS One. 2022 Mar 10;17(3):e0265133. doi: 10.1371/journal.pone.0265133 (PMC8912196; doi:10.1371/journal.pone.0265133)
Supplement: S1 File — (XLSX) [file pone.0265133.s002.xlsx]

## Sheet: БАЗА
ID	Gender	age_mnth	location	extragen_compl	genit_compl	delivery	time-deliv	feeding	feeding_position	allergy	Heredity	calendar_vaccin	breath_nose	history_AOM	History_otorrhea	eardrops_1_year	AH_degree	OSAS	frequency_ill	pharm_treat_sinus	inhal_gluc	sinus_yrs	COM_yrs	COM_side	COM_remiss	freq_otitis	manual_interv_COM	system_antibiot	gcs_com	eardrops	eardrops_antibiot	eardrops_gcs	COM_ICD10	hearing_loss_ICD10	ABG_before_surg	CT_temp_bone	eardrum_perf	prim_surg_OM	scler_proc	scler_proc_bones	tympanoscler_cav	tympanoscler_chain	destr_chain	ossiculoplasty	cholesteathoma	mucosit	ET_orifice	retraction	anterior_eardrum
1	1	156	1	0	0	0	0	2	2	1	0	0	0	0	1	1	3	0	0	0	0	3	1	0	2	1	0	1	0	1	1	0	0	1	42.7	1	1	1	0	1	1	1	1	0	0	0	0	1	1
2	1	116	0	0	0	0	0	2	2	0	0	1	1	0	1	1	1	0	1	1	0	3	3	1	2	1	1	1	0	1	1	0	0	0	54.2	1	0	1	0	1	1	1	1	0	0	0	0	0	1
3	1	72	1	1	1	1	1	0	0	1	1	1	1	1	0	0	4	1	1	1	1	0	0	0	1	1	0	1	0	1	1	0	0	1	41.28	0	0	1	0	0	1	1	1	0	0	1	1	1	0
4	0	166	1	0	0	0	0	0	2	0	1	1	0	0	1	1	4	1	0	0	0	1	0	0	1	1	0	1	0	1	0	0	0	1	52.7	1	0	1	1	1	1	1	1	0	0	1	2	1	0
5	1	144	1	1	0	1	1	2	2	1	0	1	1	1	0	0	1	0	1	0	0	0	1	0	2	1	0	1	0	1	1	0	1	1	36.2	0	0	1	0	0	1	1	1	0	0	0	0	0	0
6	0	152	0	0	0	0	0	0	2	0	0	1	1	1	0	0	1	0	0	1	1	1	2	0	2	1	1	1	1	1	1	1	0	1	38.7	0	1	1	0	0	1	1	1	0	0	0	0	0	1
7	1	143	1	1	0	0	1	2	1	1	0	1	1	1	0	0	1	0	1	0	0	3	2	0	2	1	1	1	1	1	1	1	0	1	38.75	1	0	1	0	1	1	1	0	0	0	1	1	0	0
8	0	163	0	1	1	1	0	2	2	1	0	1	0	0	1	1	3	1	1	1	1	0	3	1	2	2	0	1	1	1	1	1	0	7	51.25	1	0	0	1	1	1	1	1	0	0	1	0	0	1
9	0	63	0	1	0	0	0	0	2	1	0	1	1	0	1	1	2	1	1	1	1	1	3	0	2	2	0	1	1	1	1	1	0	1	43.72	1	0	1	0	1	1	1	1	0	0	1	2	0	0
10	1	58	1	1	1	1	0	2	2	1	0	1	0	0	1	1	4	1	1	1	1	0	3	2	0	2	1	1	1	1	1	1	0	0	66.25	1	0	1	1	1	1	1	0	2	2	1	2	1	0
11	0	71	1	0	0	0	0	0	2	0	1	1	0	0	1	1	2	1	1	1	0	1	2	0	1	1	1	1	1	1	1	1	0	0	46.2	0	1	1	1	1	1	1	1	2	0	0	0	1	0
12	0	121	0	0	0	0	0	0	0	0	0	0	0	0	0	1	2	1	1	1	1	1	3	2	1	1	1	1	1	1	1	1	0	0	58.4	1	0	0	1	1	1	1	1	0	1	1	2	0	1
13	0	120	0	1	0	0	0	2	2	0	0	1	1	1	0	0	1	0	1	1	1	1	3	0	1	1	0	1	0	1	1	0	0	1	31.4	0	1	1	0	0	1	1	1	0	0	0	0	0	0
14	1	72	1	0	1	0	0	0	1	1	1	1	0	0	1	1	1	0	1	1	1	1	3	0	2	1	1	1	0	1	1	1	0	1	58.32	1	1	0	0	1	0	1	1	0	2	0	0	1	1
15	0	119	1	0	0	0	0	0	1	0	1	0	0	0	1	1	4	1	1	0	0	1	3	0	1	1	0	1	0	1	1	0	0	1	29.7	1	1	1	0	0	1	1	1	0	0	0	1	0	0
16	0	132	0	0	0	0	0	2	2	0	0	1	0	0	0	1	2	1	1	1	0	1	3	0	2	2	0	1	0	1	1	1	0	1	40	1	0	1	0	1	1	1	1	0	0	0	0	0	0
17	0	78	0	1	1	1	1	2	1	0	0	1	0	1	1	1	2	1	1	0	0	1	2	1	2	1	1	1	1	1	1	0	0	0	37.5	1	1	1	0	0	1	1	1	0	0	1	0	0	0
18	0	108	1	1	1	0	0	1	2	1	0	1	0	0	1	1	3	1	1	1	1	0	2	1	1	2	1	1	1	1	1	1	0	0	41.2	1	0	1	1	1	1	1	1	0	0	1	3	0	0
19	1	102	0	0	0	0	0	0	2	1	1	1	1	1	0	0	1	0	0	1	0	3	3	1	2	1	0	1	0	1	1	0	0	0	51.2	0	0	1	0	1	1	1	1	0	0	1	0	1	0
20	1	120	1	0	1	1	1	0	1	0	0	1	1	1	0	0	1	0	0	0	0	2	3	0	2	1	0	1	0	1	1	0	0	0	44	1	1	1	0	1	1	1	1	0	0	1	1	1	1
21	1	64	1	1	0	1	0	2	1	0	1	1	0	0	1	1	4	1	1	1	0	0	3	1	1	1	0	1	0	1	1	0	0	0	31.5	2	0	1	0	0	1	0	1	0	0	1	3	0	1
22	0	168	1	0	0	0	0	0	1	0	0	0	1	0	1	1	4	1	1	0	0	2	3	1	2	2	0	1	0	1	1	1	0	0	41.5	2	0	1	0	1	1	1	1	0	0	1	3	0	1
23	1	175	1	0	0	0	0	2	2	0	0	1	0	0	0	1	3	1	0	1	0	1	3	0	2	1	1	1	1	1	1	1	0	1	28.75	1	1	0	1	1	0	0	1	0	0	1	0	1	1
24	1	44	1	0	0	0	0	2	2	0	0	1	0	0	1	1	1	0	1	0	0	0	0	1	1	1	0	1	0	1	1	1	0	0	56	2	0	1	1	1	1	1	1	0	0	1	1	1	0
25	0	175	0	0	0	0	0	0	2	0	0	1	1	0	0	1	3	1	0	1	1	0	3	0	2	1	0	1	1	1	1	0	0	1	46.8	2	1	0	0	1	0	0	1	0	1	1	3	0	1
26	1	42	1	0	0	1	0	0	1	0	1	1	1	0	1	1	0	0	1	1	0	0	2	1	2	1	0	1	0	0	1	1	0	0	56.4	2	1	1	1	1	0	0	0	2	0	1	4	0	1
27	0	40	0	0	0	0	0	0	2	0	0	1	1	0	1	0	0	0	1	1	1	1	2	0	2	2	0	1	1	0	1	1	0	1	39.4	0	1	1	0	1	0	0	1	0	0	1	0	0	0
28	1	38	0	0	0	0	0	0	2	0	0	1	0	0	0	1	0	0	1	0	0	1	2	0	2	1	1	1	0	1	1	1	0	1	42.6	0	0	1	0	1	1	1	1	0	0	0	0	0	0
29	1	58	0	0	0	0	0	2	2	0	0	1	1	1	0	0	0	0	1	1	1	1	2	0	2	1	0	1	1	1	1	0	0	1	46	0	0	1	1	0	0	0	1	0	0	1	3	1	1
30	0	64	0	0	0	0	0	0	1	0	0	1	0	0	0	1	0	0	1	1	1	1	1	1	2	2	1	1	1	1	1	1	0	0	54.8	0	0	1	0	1	1	1	1	0	0	0	1	1	0
31	0	67	1	0	0	0	0	2	1	1	0	1	1	1	0	0	0	0	1	1	0	1	2	0	2	1	1	1	0	1	1	1	0	1	37.8	0	0	1	0	0	1	1	1	0	0	1	4	0	0
32	1	67	0	0	0	0	0	0	2	0	0	1	1	0	1	1	1	0	1	1	0	2	2	0	2	1	1	1	0	1	1	0	0	1	57.6	1	1	0	1	1	1	1	0	2	2	0	4	1	1
33	1	107	0	0	1	1	1	1	1	0	1	0	0	0	0	1	4	1	0	0	0	1	3	1	2	1	1	1	1	1	1	1	0	0	59.6	1	0	1	1	1	1	1	1	0	0	1	3	1	0
34	0	203	0	0	0	0	0	0	2	1	1	1	0	0	1	1	1	0	0	1	1	2	3	1	2	2	1	1	1	1	1	1	0	0	62.4	1	0	1	1	1	1	1	1	0	0	1	1	1	0
35	0	153	1	0	0	0	0	2	2	0	0	0	0	0	1	1	0	0	0	1	1	2	2	0	2	2	1	0	1	0	1	1	0	0	39.25	1	0	1	0	0	1	1	1	0	0	1	3	0	1
36	0	112	0	0	0	0	0	0	2	1	1	1	0	0	1	1	0	0	0	1	1	2	2	0	1	1	1	1	1	0	1	1	0	0	48.26	1	0	1	1	0	1	1	1	0	0	0	0	1	0
37	1	129	1	0	0	0	0	2	2	0	0	1	0	1	0	1	3	1	1	1	0	1	3	0	2	1	1	1	0	1	1	1	0	1	34.5	1	0	1	0	0	1	1	1	0	0	1	1	1	0
38	1	180	1	1	0	1	0	2	2	1	1	0	0	0	0	1	1	0	1	1	0	0	3	0	2	3	0	1	0	1	1	0	0	1	39.7	1	0	1	1	1	1	1	1	0	0	0	1	0	0
39	1	134	0	0	0	0	0	2	1	0	1	0	0	0	1	1	3	1	1	1	0	0	3	1	2	1	1	1	1	1	1	1	0	0	53	1	0	0	0	1	1	1	1	0	0	1	3	1	1
40	1	89	1	0	0	0	0	0	2	0	0	1	1	0	0	1	1	0	0	1	1	1	3	0	1	1	1	1	1	1	1	1	0	1	29.8	0	1	1	0	0	1	1	1	0	0	1	1	0	1
41	0	153	0	1	1	0	0	0	2	0	0	1	1	1	0	1	1	0	0	1	0	1	3	0	2	1	1	1	1	1	1	1	0	1	34	0	1	1	0	0	1	1	1	0	0	0	0	0	1
42	1	145	0	0	0	0	0	0	2	0	0	1	0	0	1	1	1	0	1	1	1	0	3	1	2	2	1	1	1	1	1	1	0	0	33.7	2	0	1	0	0	1	0	1	0	0	0	1	0	1
43	1	152	0	0	0	0	0	0	2	1	0	1	1	1	1	0	2	0	0	1	1	1	3	0	1	2	0	1	1	1	1	1	0	0	34.2	2	1	1	0	0	1	0	1	0	0	0	0	0	1
44	1	77	0	0	0	0	0	0	2	1	0	1	1	1	0	0	2	0	0	0	0	3	3	0	2	0	0	1	0	1	1	1	0	1	39.4	0	1	1	0	0	1	1	1	0	0	0	1	0	1
45	1	99	0	0	0	0	0	0	2	0	0	1	0	0	1	1	3	1	1	1	0	0	3	0	1	1	0	1	0	1	1	1	0	0	37.5	1	0	1	0	1	1	1	1	0	0	1	1	0	1
46	1	70	1	0	0	0	0	0	1	1	0	1	0	0	1	1	4	1	1	1	0	0	3	1	1	1	1	1	1	1	1	1	0	0	34	1	1	1	0	0	1	1	1	0	0	1	3	1	0
47	1	137	1	0	0	0	0	0	1	0	0	1	1	0	0	1	1	0	0	1	0	1	3	0	2	1	0	1	1	1	1	1	0	1	42.5	0	0	1	0	0	1	1	1	0	0	0	1	0	1
48	0	179	1	0	0	0	0	0	2	1	0	1	0	0	1	1	3	1	1	1	1	1	3	1	2	1	1	1	1	1	1	1	0	0	51.2	1	0	1	1	0	1	1	1	0	0	1	3	0	1
49	1	138	1	1	0	1	1	1	1	0	0	1	1	1	0	0	2	1	1	1	1	1	3	1	2	2	1	1	1	1	1	1	0	0	43.75	1	0	1	0	0	1	1	1	0	0	0	1	1	0
50	0	147	1	1	0	1	1	0	1	1	1	1	0	0	1	1	1	0	0	1	0	1	3	1	2	2	1	1	0	1	1	1	0	0	44.6	2	1	1	1	1	1	0	1	0	0	1	0	1	0
51	0	129	0	0	0	0	0	2	2	0	0	1	1	0	1	1	3	1	1	0	0	1	3	1	2	1	1	1	1	1	1	1	0	0	41.25	1	0	0	0	0	1	1	1	0	0	1	3	0	1
52	1	48	1	0	0	0	0	2	2	0	0	1	0	0	1	1	1	0	1	1	0	0	0	1	1	1	0	1	0	1	1	1	0	0	52	2	0	1	1	1	1	1	1	0	0	0	3	0	0
53	1	114	0	0	1	1	0	2	2	1	0	1	1	0	1	1	3	1	1	1	0	0	3	1	1	2	0	1	1	1	1	1	0	0	57.25	1	0	1	1	1	1	1	1	0	0	1	3	0	1
54	0	110	1	0	0	0	0	0	2	0	0	1	1	0	0	1	1	0	0	1	1	1	3	0	2	1	0	1	1	1	1	1	0	1	42.4	3	1	1	0	1	1	1	1	0	0	0	3	0	0
55	0	161	1	1	0	0	0	2	1	0	1	0	0	0	1	1	2	1	1	1	0	1	3	1	2	2	0	1	0	1	0	0	0	0	46.4	1	0	1	0	1	1	0	1	0	0	1	3	1	0
56	0	147	1	1	0	0	0	2	1	0	1	0	0	0	1	1	2	1	1	1	0	1	3	1	2	2	0	1	0	1	0	0	0	0	58.7	1	0	1	1	1	1	1	1	0	0	0	1	1	0
57	1	112	0	1	0	0	1	1	1	1	0	1	0	0	1	1	3	1	1	0	0	1	3	0	2	2	1	1	1	1	1	1	0	1	67.5	2	1	1	1	1	1	1	0	2	0	1	3	0	1
58	1	167	0	0	0	0	0	0	2	0	1	1	1	0	0	1	1	0	0	1	0	2	3	0	2	1	0	1	1	1	1	1	0	1	49.7	1	1	1	1	1	1	1	1	0	0	1	3	0	1
59	0	174	1	0	0	0	0	0	1	0	0	0	1	0	1	1	4	1	1	0	0	2	3	1	2	2	0	1	0	1	1	1	0	0	36	2	0	1	0	0	1	0	1	0	0	0	0	1	1
60	1	84	1	1	0	1	0	2	1	0	1	1	0	0	1	1	4	1	1	1	0	0	3	1	2	1	0	1	1	1	1	0	0	0	30.5	2	0	1	0	0	1	1	1	0	0	0	1	0	1
61	1	37	0	0	0	0	0	0	1	0	0	1	0	0	1	1	4	1	1	1	1	0	1	0	2	2	0	1	1	1	1	1	0	1	46.2	0	1	1	0	0	0	0	0	2	1	0	0	0	1
62	1	39	1	0	1	0	0	2	2	0	0	1	0	0	1	1	1	0	1	1	0	1	2	0	1	2	1	1	1	1	1	1	0	0	52.4	2	1	1	0	0	1	1	0	2	0	1	3	1	1
63	0	41	1	0	0	0	0	0	2	1	0	1	1	0	1	1	3	1	1	1	1	0	2	1	2	1	1	1	1	1	1	1	0	0	36.8	0	0	1	0	1	1	1	1	0	1	1	3	1	0
64	1	51	1	1	1	1	0	0	2	0	0	1	0	0	0	1	0	0	1	1	1	1	2	0	2	1	0	1	1	1	1	1	0	1	46	0	0	1	0	1	0	0	1	0	0	1	0	0	1
65	0	56	0	0	1	0	0	1	0	1	1	1	1	1	0	0	0	0	0	0	1	2	2	1	2	1	0	1	1	1	1	1	0	0	48	0	1	1	0	0	1	1	1	0	0	0	1	1	0
[truncated: 23 more columns]

## Sheet: Sheet1
	0	0	0	0	0
	1	1	1	1	1
		2	2	2	2
			3	3	3
			4		4
					5
					6
					7
					8
